# Supplementary material for: Identifying the genes involved in the egg-carrying ovigerous hair development of the female blue crab Callinectes sapidus: transcriptomic and genomic expression analyses
Source: BMC Genomics. 2023 Dec 11;24:764. doi: 10.1186/s12864-023-09862-9 (PMC10712104; doi:10.1186/s12864-023-09862-9)
Supplement: Supplementary file 2 — Supplementary Material 2 [file 12864_2023_9862_MOESM2_ESM.xlsx]

## Sheet: Pro-resilin
		Copy numbers of genes among several representative decapod species						Chromesome location					TPM values
Gene-ID	Matched Trinity ID	Callinectes sapidus	Homarus americanus	Penaeus japonicus	Penaeus monodon	Penaeus vannamei	Portunus trituberculatus	Scaffold NO.	Start	End	OG name	blast	OL	OE	SO
Chr_9_Csap_19436	TRINITY_DN2154_c0_g1_i3	1	1	1	1	1	17	HiC_scaffold_35	2273394	2275622	OG0000002	Pro-resilin OS=Drosophila melanogaster OX=7227 GN=resilin PE=1 SV=1	10774.3	8.22	1.93
Chr_9_Csap_19454	TRINITY_DN18257_c1_g1_i1	1	11	1	1	1	1	HiC_scaffold_35	2441082	2443363	OG0004569	Pro-resilin OS=Drosophila melanogaster OX=7227 GN=resilin PE=1 SV=1	10436.3	0	0.23
Chr_9_Csap_19413	TRINITY_DN5997_c0_g1_i2	5	6	39	36	52	1	HiC_scaffold_35	1272811	1273494	OG0000006	Pro-resilin OS=Drosophila melanogaster OX=7227 GN=resilin PE=1 SV=1	4144.59	1.56	0
Chr_9_Csap_20446	TRINITY_DN65_c0_g1_i1	1	1	1	1	1	1	HiC_scaffold_27	4163014	4164235	OG0018616	Pro-resilin OS=Drosophila melanogaster OX=7227 GN=resilin PE=1 SV=1	3876.97	0	0
Chr_9_Csap_19412	TRINITY_DN5997_c0_g1_i2	5	6	39	36	52	1	HiC_scaffold_35	1269636	1270537	OG0000006	Pro-resilin OS=Drosophila melanogaster OX=7227 GN=resilin PE=1 SV=1	3670.35	1.39	0
Chr_9_Csap_19414	TRINITY_DN3647_c2_g1_i1	5	6	39	36	52	1	HiC_scaffold_35	1273934	1279869	OG0000006	Pro-resilin OS=Drosophila melanogaster OX=7227 GN=resilin PE=1 SV=1	3323.7	2.63	0
Chr_9_Csap_19452	TRINITY_DN8093_c0_g1_i4	2	1	1	1	1	1	HiC_scaffold_35	2408596	2410200	OG0015916	Pro-resilin OS=Drosophila melanogaster OX=7227 GN=resilin PE=1 SV=1	3014.08	1.08	0.43
Chr_9_Csap_19453	TRINITY_DN8093_c0_g1_i4	2	1	1	1	1	1	HiC_scaffold_35	2410475	2417095	OG0015916	Pro-resilin OS=Drosophila melanogaster OX=7227 GN=resilin PE=1 SV=1	2424.72	0	0
Chr_9_Csap_19415	TRINITY_DN5997_c0_g1_i2	2	1	1	1	1	9	HiC_scaffold_35	1282725	1284148	OG0000002	Pro-resilin OS=Drosophila melanogaster OX=7227 GN=resilin PE=1 SV=1	1707.08	0	0
Chr_9_Csap_20449	TRINITY_DN308_c0_g1_i5	3	1	3	5	4	3	HiC_scaffold_27	4180740	4181808	OG0002097	Pro-resilin OS=Drosophila melanogaster OX=7227 GN=resilin PE=1 SV=1	1187.68	0	0
Chr_9_Csap_19435	TRINITY_DN364_c0_g1_i1	5	6	39	36	52	1	HiC_scaffold_35	2210150	2267076	OG0000006	Pro-resilin OS=Drosophila melanogaster OX=7227 GN=resilin PE=1 SV=1	859.42	0.69	0.15
Chr_9_Csap_20447	TRINITY_DN308_c0_g1_i5	3	1	3	5	4	3	HiC_scaffold_27	4172200	4174106	OG0002097	Pro-resilin OS=Drosophila melanogaster OX=7227 GN=resilin PE=1 SV=1	841.59	0	0
Chr_9_Csap_19417	TRINITY_DN389_c0_g1_i11	5	6	39	36	52	1	HiC_scaffold_35	1297915	1302011	OG0000006	Pro-resilin OS=Drosophila melanogaster OX=7227 GN=resilin PE=1 SV=1	542.33	0	0
Chr_9_Csap_20448	TRINITY_DN308_c0_g1_i5	3	1	3	5	4	3	HiC_scaffold_27	4177245	4178080	OG0002097	Pro-resilin OS=Drosophila melanogaster OX=7227 GN=resilin PE=1 SV=1	498.08	0	0
Chr_9_Csap_20417	TRINITY_DN30977_c0_g1_i1	3	1	1	1	1	1	HiC_scaffold_27	3846164	3847128	OG0014592	Pro-resilin OS=Drosophila melanogaster OX=7227 GN=resilin PE=1 SV=1	450.99	0	0
Chr_9_Csap_19411	TRINITY_DN389_c0_g1_i11	2	1	1	1	1	9	HiC_scaffold_35	1259635	1260803	OG0000002	Pro-resilin OS=Drosophila melanogaster OX=7227 GN=resilin PE=1 SV=1	388.65	0	0
Chr_9_Csap_08490	TRINITY_DN67069_c0_g1_i1	#N/A	#N/A	#N/A	#N/A	#N/A	#N/A	HiC_scaffold_25	9578026	9581242	OG0017915	Pro-resilin OS=Drosophila melanogaster OX=7227 GN=resilin PE=1 SV=1	385.67	0.36	0.17
Chr_9_Csap_04452	TRINITY_DN894_c0_g1_i11	#N/A	#N/A	#N/A	#N/A	#N/A	#N/A	HiC_scaffold_11	6419014	6422495	OG0018667	Pro-resilin OS=Drosophila melanogaster OX=7227 GN=resilin PE=1 SV=1	294.65	0	0
Chr_9_Csap_04453	TRINITY_DN3351_c0_g1_i1	#N/A	#N/A	#N/A	#N/A	#N/A	#N/A	HiC_scaffold_11	6435258	6437410	OG0000026	Pro-resilin OS=Drosophila melanogaster OX=7227 GN=resilin PE=1 SV=1	267.49	0	0
Chr_9_Csap_20416	TRINITY_DN30977_c0_g1_i1	3	1	1	1	1	1	HiC_scaffold_27	3838097	3844135	OG0014592	Pro-resilin OS=Drosophila melanogaster OX=7227 GN=resilin PE=1 SV=1	189.32	0	0
Chr_9_Csap_20442	TRINITY_DN883_c0_g1_i8	5	8	23	28	25	3	HiC_scaffold_27	4142102	4143127	OG0000023	Pro-resilin OS=Drosophila melanogaster OX=7227 GN=resilin PE=1 SV=1	161.35	0	0
Chr_9_Csap_20441	TRINITY_DN162_c0_g1_i1	5	8	23	28	25	3	HiC_scaffold_27	4138619	4140227	OG0000023	Pro-resilin OS=Drosophila melanogaster OX=7227 GN=resilin PE=1 SV=1	147.54	0	0
Chr_9_Csap_20418	TRINITY_DN748_c0_g1_i2	3	1	1	1	1	1	HiC_scaffold_27	3849092	3850947	OG0014592	Pro-resilin OS=Drosophila melanogaster OX=7227 GN=resilin PE=1 SV=1	134.33	0	0
Chr_9_Csap_20431	TRINITY_DN883_c0_g1_i8	2	1	1	1	1	2	HiC_scaffold_27	4078944	4085334	OG0014595	Pro-resilin OS=Drosophila melanogaster OX=7227 GN=resilin PE=1 SV=1	103.58	0	0
Chr_9_Csap_19438	TRINITY_DN389_c0_g1_i3	6	1	2	2	1	16	HiC_scaffold_35	2291309	2291883	OG0000737	Pro-resilin OS=Drosophila melanogaster OX=7227 GN=resilin PE=1 SV=1	100.1	3.43	0.85
Chr_9_Csap_20412	TRINITY_DN30460_c0_g1_i1	3	1	1	1	1	3	HiC_scaffold_27	3830879	3831859	OG0008915	Pro-resilin OS=Drosophila melanogaster OX=7227 GN=resilin PE=1 SV=1	94.35	0	0
Chr_9_Csap_19440	TRINITY_DN389_c0_g1_i6	6	1	2	2	1	16	HiC_scaffold_35	2298955	2299818	OG0000737	Pro-resilin OS=Drosophila melanogaster OX=7227 GN=resilin PE=1 SV=1	94.34	2.08	0.77
Chr_9_Csap_20430	TRINITY_DN883_c0_g1_i8	2	1	1	1	1	2	HiC_scaffold_27	4071285	4076565	OG0014595	Pro-resilin OS=Drosophila melanogaster OX=7227 GN=resilin PE=1 SV=1	91.09	0	0
Chr_9_Csap_19439	TRINITY_DN389_c0_g1_i6	6	1	2	2	1	16	HiC_scaffold_35	2294603	2295909	OG0000737	Pro-resilin OS=Drosophila melanogaster OX=7227 GN=resilin PE=1 SV=1	71.15	0	0.36
Chr_9_Csap_19442	#N/A	6	1	2	2	1	16	HiC_scaffold_35	2304301	2306194	OG0000737	Pro-resilin OS=Drosophila melanogaster OX=7227 GN=resilin PE=1 SV=1	59.56	2.93	0.27
Chr_9_Csap_19441	TRINITY_DN389_c0_g1_i6	6	1	2	2	1	16	HiC_scaffold_35	2301444	2302141	OG0000737	Pro-resilin OS=Drosophila melanogaster OX=7227 GN=resilin PE=1 SV=1	55.4	0	0.77
Chr_9_Csap_19409	TRINITY_DN7319_c0_g1_i1	2	1	1	1	1	1	HiC_scaffold_35	1246472	1247265	OG0015914	Pro-resilin OS=Drosophila melanogaster OX=7227 GN=resilin PE=1 SV=1	52.25	0	0
Chr_9_Csap_19443	#N/A	6	1	2	2	1	16	HiC_scaffold_35	2307430	2307986	OG0000737	Pro-resilin OS=Drosophila melanogaster OX=7227 GN=resilin PE=1 SV=1	48.11	0	0.2
Chr_9_Csap_19410	TRINITY_DN7319_c0_g1_i1	2	1	1	1	1	1	HiC_scaffold_35	1249705	1251032	OG0015914	Pro-resilin OS=Drosophila melanogaster OX=7227 GN=resilin PE=1 SV=1	44.65	0	0
Chr_9_Csap_06156	TRINITY_DN1267_c0_g1_i2	#N/A	#N/A	#N/A	#N/A	#N/A	#N/A	HiC_scaffold_15	11444793	11449274	OG0015712	Pro-resilin OS=Drosophila melanogaster OX=7227 GN=resilin PE=1 SV=1	44.43	0	0
Chr_9_Csap_20425	TRINITY_DN3668_c0_g1_i1	2	1	1	1	1	1	HiC_scaffold_27	4029985	4032152	OG0016109	Pro-resilin OS=Drosophila melanogaster OX=7227 GN=resilin PE=1 SV=1	42.57	0	0
Chr_9_Csap_20433	TRINITY_DN162_c0_g4_i1	6	6	6	6	10	18	HiC_scaffold_27	4099220	4100309	OG0000130	Pro-resilin OS=Drosophila melanogaster OX=7227 GN=resilin PE=1 SV=1	42.29	0	0
Chr_9_Csap_20413	TRINITY_DN51313_c0_g1_i1	3	1	1	1	1	3	HiC_scaffold_27	3833225	3834744	OG0008915	Pro-resilin OS=Drosophila melanogaster OX=7227 GN=resilin PE=1 SV=1	38.92	0	0
Chr_9_Csap_20414	TRINITY_DN95285_c0_g1_i1	3	1	1	1	1	3	HiC_scaffold_27	3835798	3837418	OG0008915	Pro-resilin OS=Drosophila melanogaster OX=7227 GN=resilin PE=1 SV=1	37.74	0	0
Chr_9_Csap_02425	TRINITY_DN82214_c0_g1_i1	#N/A	#N/A	#N/A	#N/A	#N/A	#N/A	HiC_scaffold_31	21108931	21109777	OG0000422	Pro-resilin OS=Drosophila melanogaster OX=7227 GN=resilin PE=1 SV=1	31.89	0	0
Chr_9_Csap_20411	TRINITY_DN1267_c0_g1_i2	3	1	1	1	1	1	HiC_scaffold_27	3815597	3826506	OG0015712	Pro-resilin OS=Drosophila melanogaster OX=7227 GN=resilin PE=1 SV=1	29.54	0	0
Chr_9_Csap_20429	TRINITY_DN883_c0_g1_i9	2	1	1	1	1	1	HiC_scaffold_27	4060574	4062742	OG0016109	Pro-resilin OS=Drosophila melanogaster OX=7227 GN=resilin PE=1 SV=1	28.63	0	0
Chr_9_Csap_20419	TRINITY_DN8067_c0_g1_i2	2	1	1	1	1	1	HiC_scaffold_27	3855584	3861222	OG0018612	Pro-resilin OS=Drosophila melanogaster OX=7227 GN=resilin PE=1 SV=1	27.99	0	0
Chr_9_Csap_20455	TRINITY_DN8067_c0_g1_i2	2	1	1	1	1	1	HiC_scaffold_27	4216865	4224089	OG0018612	Pro-resilin OS=Drosophila melanogaster OX=7227 GN=resilin PE=1 SV=1	26.79	0	0
Chr_9_Csap_20434	TRINITY_DN11568_c2_g1_i2	6	6	6	6	10	18	HiC_scaffold_27	4103121	4104161	OG0000130	Pro-resilin OS=Drosophila melanogaster OX=7227 GN=resilin PE=1 SV=1	25.19	0	0
Chr_9_Csap_20454	TRINITY_DN75677_c0_g1_i1	1	1	1	1	1	1	HiC_scaffold_27	4208413	4209374	OG0018622	Pro-resilin OS=Drosophila melanogaster OX=7227 GN=resilin PE=1 SV=1	18.69	0	0
Chr_9_Csap_20440	TRINITY_DN70522_c0_g1_i1	5	8	23	28	25	3	HiC_scaffold_27	4132744	4134864	OG0000023	Pro-resilin OS=Drosophila melanogaster OX=7227 GN=resilin PE=1 SV=1	17.62	0	0
Chr_9_Csap_20444	TRINITY_DN1977_c10_g1_i1	5	8	23	28	25	3	HiC_scaffold_27	4147178	4147992	OG0000023	Pro-resilin OS=Drosophila melanogaster OX=7227 GN=resilin PE=1 SV=1	16.16	0	0
Chr_9_Csap_20436	TRINITY_DN6157_c0_g1_i1	6	6	6	6	10	18	HiC_scaffold_27	4120302	4121262	OG0000130	Pro-resilin OS=Drosophila melanogaster OX=7227 GN=resilin PE=1 SV=1	10.49	0	0
Chr_9_Csap_07439	TRINITY_DN75376_c0_g1_i1	#N/A	#N/A	#N/A	#N/A	#N/A	#N/A	HiC_scaffold_23	18770549	18776956	OG0009931	Pro-resilin OS=Drosophila melanogaster OX=7227 GN=resilin PE=1 SV=1	8.85	0	0
Chr_9_Csap_20451	TRINITY_DN5088_c0_g1_i2	1	1	1	1	1	1	HiC_scaffold_27	4195178	4196053	OG0018617	Pro-resilin OS=Drosophila melanogaster OX=7227 GN=resilin PE=1 SV=1	2.95	0	0
Chr_9_Csap_20420	TRINITY_DN1267_c0_g1_i2	1	1	1	1	1	1	HiC_scaffold_27	3881526	3884151	OG0000075	Pro-resilin OS=Drosophila melanogaster OX=7227 GN=resilin PE=1 SV=1	2.7	0	0
Chr_9_Csap_20439	TRINITY_DN1977_c10_g1_i1	5	8	23	28	25	3	HiC_scaffold_27	4128762	4130049	OG0000023	Pro-resilin OS=Drosophila melanogaster OX=7227 GN=resilin PE=1 SV=1	2.04	0	0
Chr_9_Csap_22362	TRINITY_DN30514_c0_g1_i3	2	1	1	3	1	1	HiC_scaffold_83476	18018	18487	OG0002855	Pro-resilin OS=Drosophila melanogaster OX=7227 GN=resilin PE=1 SV=1	1.97	2.68	3.51
Chr_9_Csap_20438	TRINITY_DN14250_c0_g1_i1	6	6	6	6	10	18	HiC_scaffold_27	4124760	4126245	OG0000130	Pro-resilin OS=Drosophila melanogaster OX=7227 GN=resilin PE=1 SV=1	1.73	0	0
Chr_9_Csap_02433	TRINITY_DN10877_c0_g1_i7	#N/A	#N/A	#N/A	#N/A	#N/A	#N/A	HiC_scaffold_31	21166814	21168016	OG0000422	Pro-resilin OS=Drosophila melanogaster OX=7227 GN=resilin PE=1 SV=1	1.4	0	0
Chr_9_Csap_02426	TRINITY_DN82214_c0_g1_i1	#N/A	#N/A	#N/A	#N/A	#N/A	#N/A	HiC_scaffold_31	21126180	21126940	OG0000422	Pro-resilin OS=Drosophila melanogaster OX=7227 GN=resilin PE=1 SV=1	1.25	0	0
Chr_9_Csap_08301	TRINITY_DN17172_c0_g1_i1	#N/A	#N/A	#N/A	#N/A	#N/A	#N/A	HiC_scaffold_25	2630501	2635351	OG0000059	Pro-resilin OS=Drosophila melanogaster OX=7227 GN=resilin PE=1 SV=1	0.98	0	0
Chr_9_Csap_20437	TRINITY_DN6157_c0_g1_i1	6	6	6	6	10	18	HiC_scaffold_27	4122795	4123465	OG0000130	Pro-resilin OS=Drosophila melanogaster OX=7227 GN=resilin PE=1 SV=1	0.89	0	0
Chr_9_Csap_02432	TRINITY_DN54342_c0_g1_i1	#N/A	#N/A	#N/A	#N/A	#N/A	#N/A	HiC_scaffold_31	21163321	21164059	OG0000422	Pro-resilin OS=Drosophila melanogaster OX=7227 GN=resilin PE=1 SV=1	0.74	0	0
Chr_9_Csap_19445	TRINITY_DN32192_c0_g1_i1	1	1	1	1	1	1	HiC_scaffold_35	2326995	2329538	OG0018173	Pro-resilin OS=Drosophila melanogaster OX=7227 GN=resilin PE=1 SV=1	0.72	0	0
Chr_9_Csap_06264	TRINITY_DN96929_c0_g1_i1	#N/A	#N/A	#N/A	#N/A	#N/A	#N/A	HiC_scaffold_15	15109847	15111739	OG0000048	Pro-resilin OS=Drosophila melanogaster OX=7227 GN=resilin PE=1 SV=1	0.63	0	0
Chr_9_Csap_19446	TRINITY_DN72370_c0_g1_i1	1	1	1	1	1	1	HiC_scaffold_35	2346534	2347462	OG0018174	Pro-resilin OS=Drosophila melanogaster OX=7227 GN=resilin PE=1 SV=1	0.56	0	0
Chr_9_Csap_21210	TRINITY_DN30514_c0_g1_i3	2	1	1	3	1	1	HiC_scaffold_42	6154450	6156401	OG0002855	Pro-resilin OS=Drosophila melanogaster OX=7227 GN=resilin PE=1 SV=1	0.37	1.25	0.75
Chr_9_Csap_05881	#N/A	#N/A	#N/A	#N/A	#N/A	#N/A	#N/A	HiC_scaffold_15	2090227	2094539	OG0000048	Pro-resilin OS=Drosophila melanogaster OX=7227 GN=resilin PE=1 SV=1	0.35	0	0
Chr_9_Csap_02431	TRINITY_DN54342_c0_g1_i1	#N/A	#N/A	#N/A	#N/A	#N/A	#N/A	HiC_scaffold_31	21160030	21161200	OG0000422	Pro-resilin OS=Drosophila melanogaster OX=7227 GN=resilin PE=1 SV=1	0.2	0	0
Chr_9_Csap_22393	TRINITY_DN79652_c0_g1_i1	2	1	2	2	1	1	HiC_scaffold_83647	424460	435742	OG0000059	Pro-resilin OS=Drosophila melanogaster OX=7227 GN=resilin PE=1 SV=1	0.19	0	0
Chr_9_Csap_02427	#N/A	#N/A	#N/A	#N/A	#N/A	#N/A	#N/A	HiC_scaffold_31	21139714	21140859	OG0000422	Pro-resilin OS=Drosophila melanogaster OX=7227 GN=resilin PE=1 SV=1	0.17	0	0
Chr_9_Csap_19549	TRINITY_DN41228_c0_g1_i1	1	1	1	1	1	1	HiC_scaffold_35	7915503	7922186	OG0018183	Pro-resilin OS=Drosophila melanogaster OX=7227 GN=resilin PE=1 SV=1	0.09	0	0.11
Chr_9_Csap_02348	#N/A	#N/A	#N/A	#N/A	#N/A	#N/A	#N/A	HiC_scaffold_31	16294023	16299453	OG0017719	Pro-resilin OS=Drosophila melanogaster OX=7227 GN=resilin PE=1 SV=1	0	0	0
Chr_9_Csap_02430	#N/A	#N/A	#N/A	#N/A	#N/A	#N/A	#N/A	HiC_scaffold_31	21156743	21157638	OG0000422	Pro-resilin OS=Drosophila melanogaster OX=7227 GN=resilin PE=1 SV=1	0	0	0
Chr_9_Csap_02982	#N/A	#N/A	#N/A	#N/A	#N/A	#N/A	#N/A	HiC_scaffold_29	8811295	8820002	OG0009831	Pro-resilin OS=Drosophila melanogaster OX=7227 GN=resilin PE=1 SV=1	0	0	0
Chr_9_Csap_03161	#N/A	#N/A	#N/A	#N/A	#N/A	#N/A	#N/A	HiC_scaffold_29	15900493	15902508	OG0006132	Pro-resilin OS=Drosophila melanogaster OX=7227 GN=resilin PE=1 SV=1	0	0	0.17
Chr_9_Csap_05637	TRINITY_DN14936_c0_g1_i1	#N/A	#N/A	#N/A	#N/A	#N/A	#N/A	HiC_scaffold_22	18863898	18866935	OG0000404	Pro-resilin OS=Drosophila melanogaster OX=7227 GN=resilin PE=1 SV=1	0	0	0
Chr_9_Csap_07500	TRINITY_DN56056_c0_g1_i1	#N/A	#N/A	#N/A	#N/A	#N/A	#N/A	HiC_scaffold_23	22917944	22920617	OG0011635	Pro-resilin OS=Drosophila melanogaster OX=7227 GN=resilin PE=1 SV=1	0	1.86	5.71
Chr_9_Csap_14899	#N/A	1	1	1	1	1	1	HiC_scaffold_40	6181611	6186102	OG0000026	Pro-resilin OS=Drosophila melanogaster OX=7227 GN=resilin PE=1 SV=1	0	0	0
Chr_9_Csap_19421	TRINITY_DN24906_c0_g1_i1	1	1	1	1	1	1	HiC_scaffold_35	1399954	1402150	OG0015915	Pro-resilin OS=Drosophila melanogaster OX=7227 GN=resilin PE=1 SV=1	0	0	0
Chr_9_Csap_20404	TRINITY_DN30410_c0_g1_i1	1	1	1	1	1	1	HiC_scaffold_27	3677302	3679418	OG0018611	Pro-resilin OS=Drosophila melanogaster OX=7227 GN=resilin PE=1 SV=1	0	0	0
Chr_9_Csap_20443	#N/A	1	1	1	1	1	1	HiC_scaffold_27	4144488	4145294	OG0018615	Pro-resilin OS=Drosophila melanogaster OX=7227 GN=resilin PE=1 SV=1	0	0	0
Chr_9_Csap_24877	TRINITY_DN3474_c0_g1_i1	1	5	11	9	5	6	HiC_scaffold_84921	13507	15939	OG0000336	Pro-resilin OS=Drosophila melanogaster OX=7227 GN=resilin PE=1 SV=1	0	0	0

## Sheet: AMP
		Copy numbers of genes among several representative decapod species						Chromesome location					TPM values
Gene-ID	Matched Trinity ID	Callinectes sapidus	Homarus americanus	Penaeus japonicus	Penaeus monodon	Penaeus vannamei	Portunus trituberculatus	Scaffold NO.	Start	End	OG name	blast	OL	OE	SO
Chr_9_Csap_09689	TRINITY_DN32072_c0_g1_i2	1	6	8	6	8	3	HiC_scaffold_16	5238139	5239517	OG0000494	Cuticle protein AMP1A OS=Homarus americanus OX=6706 PE=1 SV=1	1200.39	47.73	71.19
Chr_9_Csap_09688	TRINITY_DN44_c0_g1_i1	1	1	1	1	1	1	HiC_scaffold_16	5229543	5230792	OG0018532	Cuticle protein AM/CP1114 OS=Cancer pagurus OX=6755 PE=1 SV=1	510.65	32.27	675.49
Chr_9_Csap_09659	TRINITY_DN5933_c0_g1_i17	1	1	1	1	1	1	HiC_scaffold_16	4644862	4656481	OG0014562	Cuticle protein AM1199 OS=Cancer pagurus OX=6755 PE=1 SV=1	419.01	0	0
Chr_9_Csap_09628	TRINITY_DN1210_c0_g1_i1	1	1	1	1	1	1	HiC_scaffold_16	3770570	3773711	OG0012083	Cuticle protein AMP4 OS=Homarus americanus OX=6706 PE=1 SV=1	74.12	93.76	221.34
Chr_9_Csap_10750	TRINITY_DN11850_c0_g1_i1	1	13	3	3	2	2	HiC_scaffold_3	1631096	1632875	OG0000087	Cuticle protein AM1239 OS=Cancer pagurus OX=6755 PE=1 SV=1	53.78	0	0
Chr_9_Csap_09637	TRINITY_DN44_c1_g1_i1	7	1	1	1	1	1	HiC_scaffold_16	3884142	3895035	OG0009459	Cuticle protein AM1274 OS=Cancer pagurus OX=6755 PE=1 SV=1	41.33	6.73	1.61
Chr_9_Csap_09683	#N/A	1	1	1	1	1	1	#N/A	#N/A	#N/A	OG0018530	Cuticle protein AMP1A OS=Homarus americanus OX=6706 PE=1 SV=1	35.33	0	0.15
Chr_9_Csap_19180	TRINITY_DN2587_c0_g1_i16	1	1	1	1	1	1	HiC_scaffold_8	5025255	5026761	OG0000031	Cuticle protein AM1199 OS=Cancer pagurus OX=6755 PE=1 SV=1	32.89	0	0.44
Chr_9_Csap_09641	TRINITY_DN1280_c1_g2_i1	2	1	1	1	1	1	HiC_scaffold_16	4023586	4026220	OG0018296	Cuticle protein AMP1A OS=Homarus americanus OX=6706 PE=1 SV=1	27.44	0	1.26
Chr_9_Csap_11135	TRINITY_DN1280_c1_g2_i1	2	1	1	1	1	1	HiC_scaffold_3	13133713	13139035	OG0018296	Cuticle protein AMP1A OS=Homarus americanus OX=6706 PE=1 SV=1	6.63	0	0.58
Chr_9_Csap_09690	TRINITY_DN42896_c0_g1_i1	1	1	1	1	1	4	HiC_scaffold_16	5246913	5248929	OG0013316	Cuticle protein AM1159 OS=Cancer pagurus OX=6755 PE=1 SV=1	5.57	0	0
Chr_9_Csap_09636	TRINITY_DN1280_c1_g2_i1	1	2	1	1	1	2	HiC_scaffold_16	3868557	3879591	OG0013315	Cuticle protein AM1199 OS=Cancer pagurus OX=6755 PE=1 SV=1	1.09	0	4.47
Chr_9_Csap_09629	TRINITY_DN1280_c0_g1_i1	2	1	10	8	6	2	HiC_scaffold_16	3778709	3780193	OG0000087	Cuticle protein AM1159 OS=Cancer pagurus OX=6755 PE=1 SV=1	0.4	1.61	0.35
Chr_9_Csap_09639	#N/A	1	1	1	1	1	1	HiC_scaffold_16	3970408	3972522	OG0018528	Cuticle protein AMP1A OS=Homarus americanus OX=6706 PE=1 SV=1	0	0	0
Chr_9_Csap_09656	TRINITY_DN42896_c0_g1_i1	2	1	1	3	1	1	HiC_scaffold_16	5180862	5183838	OG0012086	Cuticle protein AM1159 OS=Cancer pagurus OX=6755 PE=1 SV=1	0	0	0
Chr_9_Csap_09657	TRINITY_DN42896_c0_g1_i1	2	1	1	3	1	1	HiC_scaffold_16	4532844	4535063	OG0012086	Cuticle protein AM1159 OS=Cancer pagurus OX=6755 PE=1 SV=1	0	0	0
Chr_9_Csap_09684	TRINITY_DN1280_c0_g2_i1	2	1	10	8	6	2	HiC_scaffold_16	5189350	5190292	OG0000087	Cuticle protein AM1199 OS=Cancer pagurus OX=6755 PE=1 SV=1	0	0	0.36
Chr_9_Csap_09685	TRINITY_DN1280_c0_g1_i1	1	1	1	1	1	1	HiC_scaffold_16	5195819	5199249	OG0018531	Cuticle protein AM1159 OS=Cancer pagurus OX=6755 PE=1 SV=1	0	0	0
Chr_9_Csap_09982	TRINITY_DN97365_c0_g1_i1	2	1	1	1	1	1	HiC_scaffold_16	16308996	16310006	OG0016069	Cuticle protein AM1199 OS=Cancer pagurus OX=6755 PE=1 SV=1	0	0	0.27
Chr_9_Csap_09985	TRINITY_DN97365_c0_g1_i1	2	1	1	1	1	1	HiC_scaffold_16	16318981	16320798	OG0016069	Cuticle protein AM1199 OS=Cancer pagurus OX=6755 PE=1 SV=1	0	0	0.17
Chr_9_Csap_15086	#N/A	1	1	3	3	6	1	HiC_scaffold_40	12522013	12524640	OG0003140	Cuticle protein AM1199 OS=Cancer pagurus OX=6755 PE=1 SV=1	0	0	0
			Chr_9_Csap_19180							HOG0000153	OG0000031

## Sheet: CP
		Copy numbers of genes among several representative decapod species						Chromesome location					TPM values
Gene-ID	Matched Trinity ID	Callinectes sapidus	Homarus americanus	Penaeus japonicus	Penaeus monodon	Penaeus vannamei	Portunus trituberculatus	Scaffold NO.	Start	End	OG name	blast	OL	OE	SO
Chr_9_Csap_22059	TRINITY_DN1893_c0_g1_i1	2	8	14	9	7	2	HiC_scaffold_83653	247301	247888	OG0000227	Cuticle protein CP1876 OS=Cancer pagurus OX=6755 PE=1 SV=1	3061.5	1.97	1.46
Chr_9_Csap_12825	TRINITY_DN2177_c8_g1_i1	1	1	2	1	1	1	HiC_scaffold_5	3013797	3016555	OG0011945	Cuticle protein 6 OS=Blaberus craniifer OX=6982 PE=1 SV=1	1297.97	16.87	27.15
Chr_9_Csap_18504	TRINITY_DN5111_c0_g1_i1	1	10	12	11	10	2	HiC_scaffold_37	4750245	4752588	OG0000181	Cuticle protein CP1499 OS=Cancer pagurus OX=6755 PE=1 SV=1	239.56	0	0
Chr_9_Csap_25210	TRINITY_DN54582_c1_g1_i1	1	1	1	1	1	2	HiC_scaffold_1532	73	2085	OG0011172	Cuticle protein OS=Anopheles gambiae OX=7165 GN=Ccp84Ab PE=2 SV=3	100.11	0	0
Chr_9_Csap_18174	TRINITY_DN181_c0_g1_i11	1	10	13	8	21	1	HiC_scaffold_28	10627151	10629899	OG0000059	Cuticle protein OS=Anopheles gambiae OX=7165 GN=Ccp84Ab PE=2 SV=3	45.57	0	0
Chr_9_Csap_16069	TRINITY_DN3028_c0_g1_i4	6	2	1	1	1	7	HiC_scaffold_21	5985252	5986299	OG0002610	Cuticle protein CP1246 OS=Cancer pagurus OX=6755 PE=1 SV=1	20.06	0	0.35
Chr_9_Csap_07629	TRINITY_DN4955_c0_g1_i9	1	1	1	1	1	1	HiC_scaffold_33	3390638	3397513	OG0014580	Cuticle protein 6 OS=Blaberus craniifer OX=6982 PE=1 SV=1	18.04	6.49	2.94
Chr_9_Csap_07626	TRINITY_DN74132_c0_g1_i1	2	2	26	21	15	1	HiC_scaffold_33	3364500	3369163	OG0000070	Cuticle protein 6 OS=Blaberus craniifer OX=6982 PE=1 SV=1	14.08	0.45	0
Chr_9_Csap_22060	TRINITY_DN22316_c0_g1_i1	1	1	1	1	1	1	HiC_scaffold_83653	251065	252660	OG0018255	Cuticle protein CP1876 OS=Cancer pagurus OX=6755 PE=1 SV=1	10.4	0	0.66
Chr_9_Csap_16066	TRINITY_DN88769_c0_g1_i1	6	2	1	1	1	7	HiC_scaffold_21	5968080	5968562	OG0002610	Cuticle protein CP463 OS=Cancer pagurus OX=6755 PE=1 SV=1	9.45	0	0.21
Chr_9_Csap_16070	TRINITY_DN3028_c0_g1_i4	6	2	1	1	1	7	HiC_scaffold_21	6024439	6026201	OG0002610	Cuticle protein CP1246 OS=Cancer pagurus OX=6755 PE=1 SV=1	7.03	0	0.83
Chr_9_Csap_16068	TRINITY_DN3028_c0_g1_i4	6	2	1	1	1	7	HiC_scaffold_21	5975531	5976211	OG0002610	Cuticle protein CP1246 OS=Cancer pagurus OX=6755 PE=1 SV=1	4.93	0	0.31
Chr_9_Csap_13426	TRINITY_DN40844_c0_g1_i1	3	2	2	1	3	3	HiC_scaffold_19	5612350	5613180	OG0003242	Cuticle protein 6 OS=Blaberus craniifer OX=6982 PE=1 SV=1	4.64	37.08	8.64
Chr_9_Csap_22392	TRINITY_DN13787_c0_g1_i1	2	1	2	2	1	1	HiC_scaffold_83647	409901	418486	OG0000059	Cuticle protein 18.6, isoform B OS=Locusta migratoria OX=7004 PE=1 SV=1	1.41	0	0
Chr_9_Csap_03499	TRINITY_DN24972_c0_g1_i1	1	1	2	2	1	3	HiC_scaffold_29	28925884	28939085	OG0006146	Cuticle protein 6 OS=Blaberus craniifer OX=6982 PE=1 SV=1	1.28	12.33	2.85
Chr_9_Csap_16067	TRINITY_DN3028_c0_g2_i1	1	1	1	1	1	2	HiC_scaffold_21	5970392	5972788	OG0015940	Cuticle protein CP1246 OS=Cancer pagurus OX=6755 PE=1 SV=1	0.72	0	0.34
Chr_9_Csap_18996	TRINITY_DN21067_c0_g1_i1	1	1	1	1	1	1	HiC_scaffold_8	578359	580972	OG0017999	Cuticle protein OS=Anopheles gambiae OX=7165 GN=Ccp84Ab PE=2 SV=3	0.69	0	0
Chr_9_Csap_16064	TRINITY_DN6069_c0_g1_i12	3	3	1	1	1	7	HiC_scaffold_21	5907515	5910321	OG0000401	Cuticle protein CP1158 OS=Cancer pagurus OX=6755 PE=1 SV=1	0.1	0	1.84
Chr_9_Csap_16063	TRINITY_DN6069_c0_g1_i12	3	3	1	1	1	7	HiC_scaffold_21	5879157	5880286	OG0000401	Cuticle protein CP1158 OS=Cancer pagurus OX=6755 PE=1 SV=1	0	0	0
Chr_9_Csap_07624	TRINITY_DN74132_c0_g1_i1	2	1	1	1	1	1	HiC_scaffold_33	3353061	3354710	OG0018582	Cuticle protein 6 OS=Blaberus craniifer OX=6982 PE=1 SV=1	0	0	0.84
Chr_9_Csap_07623	TRINITY_DN4275_c0_g1_i3	2	1	1	1	1	1	HiC_scaffold_33	3340583	3342940	OG0018582	Cuticle protein 6 OS=Blaberus craniifer OX=6982 PE=1 SV=1	0	0	0
Chr_9_Csap_14664	TRINITY_DN18357_c0_g1_i2	6	1	1	1	1	1	HiC_scaffold_26	11415591	11416753	OG0011668	Cuticle protein CP575 OS=Cancer pagurus OX=6755 PE=1 SV=1	0	0.76	1.01
Chr_9_Csap_07625	TRINITY_DN74132_c0_g1_i1	2	2	26	21	15	1	HiC_scaffold_33	3361777	3362658	OG0000070	Cuticle protein 6 OS=Blaberus craniifer OX=6982 PE=1 SV=1	0	1.01	1.65
Chr_9_Csap_14661	TRINITY_DN18357_c0_g1_i2	6	1	1	1	1	1	HiC_scaffold_26	11408956	11409561	OG0011668	Cuticle protein CP575 OS=Cancer pagurus OX=6755 PE=1 SV=1	0	0	0
Chr_9_Csap_14663	TRINITY_DN18357_c0_g1_i2	6	1	1	1	1	1	HiC_scaffold_26	11413967	11414586	OG0011668	Cuticle protein CP575 OS=Cancer pagurus OX=6755 PE=1 SV=1	0	0	0
Chr_9_Csap_14668	TRINITY_DN62114_c0_g1_i1	1	4	22	20	24	1	HiC_scaffold_26	11431868	11432668	OG0000057	Cuticle protein CP575 OS=Cancer pagurus OX=6755 PE=1 SV=1	0	0	0
Chr_9_Csap_14662	#N/A	6	1	1	1	1	1	HiC_scaffold_26	11411415	11412122	OG0011668	Cuticle protein CP575 OS=Cancer pagurus OX=6755 PE=1 SV=1	0	0	0
Chr_9_Csap_06733	#N/A	1	1	1	1	1	1	HiC_scaffold_49	10638407	10640736	OG0013187	Cuticle protein 6 OS=Blaberus craniifer OX=6982 PE=1 SV=1	0	0	0.04
Chr_9_Csap_14669	#N/A	6	1	1	1	1	1	HiC_scaffold_26	11432719	11433625	OG0011668	Cuticle protein CP575 OS=Cancer pagurus OX=6755 PE=1 SV=1	0	0	0
Chr_9_Csap_02350	TRINITY_DN92108_c0_g1_i1	1	3	11	6	7	1	HiC_scaffold_31	16368714	16372495	OG0000596	Cuticle protein 21 OS=Locusta migratoria OX=7004 GN=ACP21 PE=1 SV=1	0	0	0.67
Chr_9_Csap_14660	#N/A	6	1	1	1	1	1	HiC_scaffold_26	11406990	11407694	OG0011668	Cuticle protein CP575 OS=Cancer pagurus OX=6755 PE=1 SV=1	0	0	0
Chr_9_Csap_15960	#N/A	1	1	1	1	1	3	HiC_scaffold_21	2807001	2807814	OG0014430	Cuticle protein CP1243 OS=Cancer pagurus OX=6755 PE=1 SV=1	0	0	0.26
Chr_9_Csap_13428	#N/A	3	2	2	1	3	3	HiC_scaffold_19	5638510	5643391	OG0003242	Cuticle protein 7 OS=Blaberus craniifer OX=6982 PE=1 SV=1	0	0	0.82
Chr_9_Csap_00674	#N/A	1	2	7	3	4	1	HiC_scaffold_7	23755155	23768906	OG0001970	Cuticle protein CP575 OS=Cancer pagurus OX=6755 PE=1 SV=1	0	0	0
Chr_9_Csap_13427	#N/A	3	2	2	1	3	3	HiC_scaffold_19	5636859	5638487	OG0003242	Cuticle protein 7 OS=Blaberus craniifer OX=6982 PE=1 SV=1	0	0	0
Chr_9_Csap_16136	#N/A	1	1	7	7	2	1	HiC_scaffold_21	8499539	8501136	OG0000401	Cuticle protein CP1246 OS=Cancer pagurus OX=6755 PE=1 SV=1	0	0	0
Chr_9_Csap_12282	#N/A	3	1	1	1	1	1	HiC_scaffold_10	17256037	17262337	OG0015706	Cuticle protein CP1158 OS=Cancer pagurus OX=6755 PE=1 SV=1	0	0	0
Chr_9_Csap_12285	TRINITY_DN6069_c0_g1_i12	3	3	1	1	1	7	HiC_scaffold_10	17277227	17279516	OG0000401	Cuticle protein CP1158 OS=Cancer pagurus OX=6755 PE=1 SV=1	0	0	1.06
Chr_9_Csap_15961	#N/A	2	1	1	1	1	1	HiC_scaffold_21	2809819	2810885	OG0018223	Cuticle protein CP1246 OS=Cancer pagurus OX=6755 PE=1 SV=1	0	0	0
Chr_9_Csap_16065	TRINITY_DN88769_c0_g1_i1	6	2	1	1	1	7	HiC_scaffold_21	5959382	5960477	OG0002610	Cuticle protein CP1243 OS=Cancer pagurus OX=6755 PE=1 SV=1	0	0	0
Chr_9_Csap_16825	TRINITY_DN88769_c0_g1_i1	6	2	1	1	1	7	HiC_scaffold_12	4840918	4842359	OG0002610	Cuticle protein CP463 OS=Cancer pagurus OX=6755 PE=1 SV=1	0	0	0
Chr_9_Csap_22943	TRINITY_DN14115_c1_g1_i1	2	1	1	1	1	2	HiC_scaffold_84338	99511	110879	OG0009831	Cuticle protein 19 OS=Locusta migratoria OX=7004 PE=1 SV=1	0	0	0
Chr_9_Csap_24185	TRINITY_DN22172_c0_g1_i1	1	1	1	1	1	2	HiC_scaffold_85321	20447	22703	OG0009814	Cuticle protein 6 OS=Blaberus craniifer OX=6982 PE=1 SV=1	0	0	0
